# Supplementary material for: A foundation model for generalizable disease detection from retinal images
Source: Nature. 2023 Sep 13;622(7981):156–63. doi: 10.1038/s41586-023-06555-x (PMC10550819; doi:10.1038/s41586-023-06555-x)
Supplement: Supplementary file 3 — Supplementary Tables 1–4. Table 1 shows the data characteristics for ocular disease diagnosis. Table 2 shows the data characteristics for the ocular disease prognosis and systemic disease prediction. Table 3 shows the quantitative metrics of RETFound and several baselines. Table 4 includes quantitative metrics comparing different SSL strategies. [file 41586_2023_6555_MOESM3_ESM.xlsx]

## Sheet: Supplementary Table 1
Disease category	Dataset name	Country	Imaging devices	Sub-category	Train	Validation	Test	In total(%)
Diabetic retinopathy	Indian Diabetic Retinopathy Image Dataset (IDRID)	India	VX-10 alpha digital fundus camera (Kowa)	No retinopathy:	107	27	34	168(32.56%)
				Mild retinopathy:	16	4	5	25(4.84%)
				Moderate retinopathy:	108	28	32	168(32.56%)
				Severe retinopathy:	59	15	19	93(18.02%)
				Proliferative retinopathy:	39	10	13	62(12.02)
				in total:	329	84	103	516
	MESSIDOR-2	France	TRC-NW6 non-mydriatic fundus camera (Topcon)	No retinopathy:	568	143	306	1017(58.31%)
				Mild retinopathy:	151	38	81	270(15.48%)
				Moderate retinopathy:	193	49	105	347(19.89%)
				Severe retinopathy:	41	11	23	75(4.3%)
				Proliferative retinopathy:	19	5	11	35(2.01%)
				in total:	972	246	526	1744
	Asia Pacific TeleOphthalmology Society 2019 (APTOS-2019)	India	a variety of camera models, not specified	No retinopathy:	1010	253	542	1805(49.29%)
				Mild retinopathy:	207	52	111	370(10.1%)
				Moderate retinopathy:	559	140	300	999(27.28%)
				Severe retinopathy:	108	27	58	193(5.27%)
				Proliferative retinopathy:	164	42	89	295(8.06%)
				in total:	2048	514	1100	3662
Glaucoma	PAPILA	Spain	TRC-NW400 non-mydriatic retinal camera (Topcon)	No glaucoma:	212	54	67	333(68.1%)
				Suspected glaucoma	57	14	17	88(17.99%)
				Glaucoma:	43	11	14	68(13.9%)
				in total:	312	79	98	489
	Glaucoma Fundus	South Korea	AFC-330 non-mydriatic auto fundus camera (Nidek)	No glaucoma:	440	111	237	788(51.04%)
				Early glaucoma:	161	41	87	289(18.72%)
				Advanced glaucoma:	260	66	141	467(30.25%)
				in total:	861	218	465	1544
Multiple category disease	Joint Shantou International Eye Centre (JSIEC)	China	FF450 Plus IR Fundus Camera (ZEISS) and TRC-50DX Mydriatic Retinal Camera (Topcon)	Normal:	20	6	12	38(3.8%)
				Tessellated fundus:	7	2	4	13(1.3%)
				Large optic cup:	28	7	15	50(5%)
				Non-referable DR:	9	3	6	18(1.8%)
				Moderate nonproliferative DR:	27	7	15	49(4.9%)
				Severe and proliferative DR:	21	6	12	39(3.9%)
				Possible glaucoma:	7	2	4	13(1.3%)
				Optic atrophy:	6	2	4	12(1.2%)
				Severe hypertensive retinopathy:	8	2	5	15(1.5%)
				Disc swelling and elevation:	7	2	4	13(1.3%)
				Dragged Disc:	5	2	3	10(1%)
				Congenital disc abnormality:	5	2	3	10(1%)
				Retinitis pigmentosa:	12	3	7	22(2.2%)
				Bietti crystalline dystrophy:	4	1	3	8(0.8%)
				Peripheral retinal degeneration and break:	7	2	5	14(1.4%)
				Myelinated nerve fiber:	5	2	4	11(1.1%)
				Vitreous particles:	7	2	5	14(1.4%)
				Fundus neoplasm:	4	1	3	8(0.8%)
				Branch Retinal Vein Occlusion:	24	6	14	44(4.4%)
				Central retinal vein occlusion:	12	3	7	22(2.2%)
				Massive hard exudates:	7	2	4	13(1.3%)
				Yellow-white spots-flecks:	16	4	9	29(2.9%)
				Cotton-wool spots:	5	2	3	10(1%)
				Vessel tortuosity:	7	2	5	14(1.4%)
				Chorioretinal atrophy-coloboma:	8	2	5	15(1.5%)
				Preretinal hemorrhage:	5	2	3	10(1%)
				Fibrosis:	5	2	3	10(1%)
				Laser Spots:	11	3	6	20(2%)
				Silicon oil in eye:	10	3	6	19(1.9%)
				Blur fundus without PDR:	63	16	35	114(11.4%)
				Blur fundus with suspected PDR:	24	7	14	45(4.5%)
				Retinal artery occlusion:	8	3	5	16(1.6%)
				Rhegmatogenous retinal detachment:	31	8	18	57(5.7%)
				Central serous chorioretinopathy:	7	2	5	14(1.4%)
				Vogt-Koyanagi-Harada disease:	7	2	5	14(1.4%)
				Maculopathy:	40	11	23	74(7.4%)
				Epiretinal membrane:	14	4	8	26(2.6%)
				Macular hole:	12	4	7	23(2.3%)
				Pathological myopia:	29	8	17	54(5.4%)
				In total:	534	150	316	1000
	Retina	NR	NR	Normal:	168	42	90	300(49.92%)
				Cataract:	56	14	30	100(16.64%)
				Glaucoma:	56	14	31	101(16.81%)
				Other retinal diseases:	56	14	30	100(16.64%)
				In total:	336	84	181	601
	Optical Coherence Tomography Image Database (OCTID)	India	Cirrus HD-OCT machine (Carl Zeiss Meditec)	Control:	115	29	62	206(35.83%)
				AMD:	56	15	32	103(17.91%)
				DR:	30	8	17	55(9.57%)
				Macular hole:	59	15	33	107(18.61%)
				central serous chorioretinopathy:	58	15	31	104(18.09%)
				in total:	318	82	175	575

## Sheet: Supplementary Table 2
Study cohort	Function of data	Imaging device	Category	Number of individuals*	Number of eyes	Age - mean(SD)	Gender - Female(%)	Ethnicity
3-year incidence prediction of ischaemic stroke
MEH-AlzEye	Model fine-tune and internal evaluation	TOPCON 3DOCT-2000SA	Stroke group	1263	1263	75.8(11.6)	671(53.1%)	White (41.9%); Asian or Asian British (20.3%); Black or Black British (10.4%); Others (11.9%); Unknown (14.5%)
			Control group	1263	1263	66.7(13.7)	653(51.7%)	White (37.1%); Asian or Asian British (16.2%); Black or Black British (9.7%); Others (16.2%); Unknown (20.8%)
UK Biobank	External evaluation	TOPCON 3DOCT-1000-Mk2	Stroke group	154	154	61.9(6.1)	95(61.7%)	White (93.5%); Asian or Asian British (0.6%); Black or Black British (2.6%); Others (2.5%); Unknown (0.8%)
			Control group	154	154	57.9(8)	69(44.8%)	White (88.3%); Asian or Asian British (3.9%); Black or Black British (0.6%); Others (5.2%); Unknown (2%)
3-year incidence prediction of myocardial infarction
MEH-AlzEye	Model fine-tune and internal evaluation	TOPCON 3DOCT-2000SA	Myocardial infarction group	1403	1403	72.1(11.8)	596(42.4%)	White (34.2%); Asian or Asian British (33.2%); Black or Black British (7.5%); Others (13.6%); Unknown (11.5%)
			Control group	1403	1403	66.8(13.4)	704(50.2%)	White (37.2%); Asian or Asian British (16.7%); Black or Black British (9.6%); Others (16.9%); Unknown (19.6%)
UK Biobank	External evaluation	TOPCON 3DOCT-1000-Mk2	Myocardial infarction group	201	201	60.4(7)	151(75.1%)	White (93.5%); Asian or Asian British (4.4%); Others (2.1%)
			Control group	201	201	56.7(8.4)	104(51.7%)	White (91%); Asian or Asian British (3.9%); Others (5.1%)
3-year incidence prediction of heart failure
MEH-AlzEye	Model fine-tune and internal evaluation	TOPCON 3DOCT-2000SA	Heart failure group	4055	4055	76.1(11.5)	2009(49.5%)	White (42.3%); Asian or Asian British (23%); Black or Black British (8.3%); Others (13.8%); Unknown (12.6%)
			Control group	4055	4055	66(13.5)	2123(52.3%)	White (37.4%); Asian or Asian British (17.2%); Black or Black British (9.14%); Others (15.8%); Unknown (20.4%)
UK Biobank	External evaluation	TOPCON 3DOCT-1000-Mk2	Heart failure group	248	248	61.9(6.2)	151(60.8%)	White (87.5%); Asian or Asian British (4.4%); Black or Black British (2.8%); Others (5.3%)
			Control group	248	248	57.1(7.9)	102(41.1%)	White (89.5%); Asian or Asian British (3.2%); Black or Black British (2.8%); Others (4.5%)
3-year incidence prediction of Parkinson’s disease
MEH-AlzEye	Model fine-tune and internal evaluation	TOPCON 3DOCT-2000SA	Parkinson’s disease group	293	293	77.2(8.8)	120(40.9%)	White (39.9%); Asian or Asian British (23.2%); Black or Black British (9.2%); Others (15.8%); Unknown (11.9%)
			Control group	293	293	70.5(12.7)	144(49.1%)	White (41.6%); Asian or Asian British (26.2%); Black or Black British (8.5%); Others (14.2%); Unknown (9.5%)
UK Biobank	External evaluation	TOPCON 3DOCT-1000-Mk2	Parkinson’s disease group	29	29	62.6(4.7)	19(65.5%)	White (93.1%); Others (6.9%)
			Control group	29	29	58.3(7.1)	12(41.3%)	White (86.2%); Asian or Asian British (3.4%); Black or Black British (6.8%); Others (3.6%)
1-year prognosis of fellow eye converting to wet-AMD
MEH-AlzEye	Model fine-tune and internal evaluation	TOPCON 3DOCT-2000SA	Converted group	819	819	81(8.5)	564(68.9%)	White (74.9%); Asian or Asian British (6.5%); Black or Black British (1.6%); Others (9.9%); Unknown (7.1%)
			Control group	747	747	75.2(10.3)	414(55.4%)	White (64.7%); Asian or Asian British (10.2%); Black or Black British (3.9%); Others (13.6%); Unknown (7.6%)
*All tasks are rigorously balanced with the same number of individuals in disease group and control group. For each patient, we only include the retinal images (CFP and OCT) from the left eye in one visit, to avoid potential bias by inconsistent individual visits.

## Sheet: Supplementary Table 3
Metric	AUROC				AUPR
Comparison groups	RETFound	SSL-Retinal	SSL-ImageNet	SL-ImageNet	RETFound	SSL-Retinal	SSL-ImageNet	SL-ImageNet
3-year incidence prediction of ischaemic stroke
MEH-AlzEye CFP	0.754 (0.752, 0.756)	0.697 (0.689, 0.706)	0.684 (0.679, 0.689)	0.665 (0.655, 0.674)	0.744 (0.74, 0.749)	0.685 (0.677, 0.693)	0.676 (0.671, 0.681)	0.669 (0.66, 0.678)
UK Biobank CFP	0.594 (0.58, 0.608)	0.581 (0.569, 0.593)	0.57 (0.565, 0.574)	0.547 (0.54, 0.554)	0.587 (0.575, 0.601)	0.571 (0.562, 0.58)	0.564 (0.562, 0.567)	0.543 (0.534, 0.552)
MEH-AlzEye OCT	0.746 (0.742, 0.749)	0.701 (0.699, 0.702)	0.648 (0.632, 0.664)	0.678 (0.669, 0.687)	0.736 (0.731, 0.741)	0.683 (0.68, 0.686)	0.642 (0.622, 0.661)	0.666 (0.657, 0.674)
UK Biobank OCT	0.559 (0.541, 0.577)	0.551 (0.545, 0.558)	0.501 (0.484, 0.517)	0.54 (0.531, 0.549)	0.547 (0.529, 0.566)	0.533 (0.529, 0.536)	0.507 (0.497, 0.517)	0.548 (0.54, 0.556)
3-year incidence prediction of myocardial infarction
MEH-AlzEye CFP	0.737 (0.731, 0.743)	0.672 (0.67, 0.675)	0.619 (0.61, 0.628)	0.611 (0.605, 0.617)	0.726 (0.72, 0.733)	0.641 (0.638, 0.644)	0.579 (0.567, 0.592)	0.592 (0.586, 0.598)
UK Biobank CFP	0.579 (0.566, 0.593)	0.509 (0.49, 0.528)	0.498 (0.485, 0.511)	0.499 (0.493, 0.504)	0.563 (0.551, 0.575)	0.48 (0.469, 0.491)	0.503 (0.494, 0.512)	0.505 (0.497, 0.514)
MEH-AlzEye OCT	0.731 (0.725, 0.736)	0.682 (0.677, 0.687)	0.615 (0.605, 0.625)	0.633 (0.627, 0.639)	0.726 (0.718, 0.734)	0.67 (0.663, 0.678)	0.602 (0.592, 0.613)	0.631 (0.625, 0.638)
UK Biobank OCT	0.605 (0.59, 0.621)	0.586 (0.574, 0.597)	0.498 (0.486, 0.51)	0.536 (0.531, 0.541)	0.601 (0.59, 0.612)	0.589 (0.576, 0.602)	0.507 (0.499, 0.514)	0.544 (0.538, 0.551)
3-year incidence prediction of heart failure
MEH-AlzEye CFP	0.794 (0.792, 0.797)	0.715 (0.714, 0.716)	0.715 (0.713, 0.716)	0.705 (0.704, 0.706)	0.784 (0.779, 0.789)	0.699 (0.698, 0.701)	0.708 (0.707, 0.709)	0.692 (0.691, 0.693)
UK Biobank CFP	0.676 (0.67, 0.682)	0.61 (0.603, 0.617)	0.585 (0.581, 0.59)	0.59 (0.583, 0.597)	0.655 (0.647, 0.663)	0.594 (0.587, 0.601)	0.564 (0.561, 0.567)	0.582 (0.576, 0.588)
MEH-AlzEye OCT	0.809 (0.807, 0.81)	0.768 (0.767, 0.769)	0.734 (0.732, 0.736)	0.727 (0.725, 0.73)	0.801 (0.798, 0.804)	0.762 (0.76, 0.763)	0.721 (0.72, 0.723)	0.716 (0.714, 0.719)
UK Biobank OCT	0.682 (0.678, 0.685)	0.647 (0.644, 0.65)	0.612 (0.609, 0.614)	0.602 (0.596, 0.608)	0.684 (0.68, 0.688)	0.644 (0.641, 0.646)	0.606 (0.604, 0.608)	0.587 (0.584, 0.589)
3-year incidence prediction of Parkinson’s disease
MEH-AlzEye CFP	0.669 (0.65, 0.688)	0.591 (0.564, 0.618)	0.595 (0.584, 0.606)	0.597 (0.581, 0.613)	0.662 (0.641, 0.683)	0.606 (0.587, 0.624)	0.606 (0.599, 0.612)	0.586 (0.565, 0.608)
UK Biobank CFP	0.57 (0.554, 0.586)	0.501 (0.466, 0.536)	0.476 (0.458, 0.494)	0.517 (0.491, 0.543)	0.598 (0.561, 0.637)	0.525 (0.488, 0.561)	0.514 (0.488, 0.54)	0.552 (0.526, 0.578)
MEH-AlzEye OCT	0.758 (0.738, 0.777)	0.688 (0.676, 0.699)	0.682 (0.657, 0.707)	0.633 (0.611, 0.656)	0.765 (0.742, 0.789)	0.713 (0.705, 0.721)	0.684 (0.657, 0.71)	0.631 (0.609, 0.652)
UK Biobank OCT	0.551 (0.534, 0.567)	0.503 (0.488, 0.519)	0.522 (0.487, 0.556)	0.508 (0.482, 0.535)	0.531 (0.513, 0.547)	0.493 (0.475, 0.511)	0.501 (0.481, 0.521)	0.513 (0.491, 0.534)
1-year fellow eye converting to wet-AMD
MEH-AlzEye CFP	0.862 (0.86, 0.865)	0.814 (0.809, 0.819)	0.831 (0.826, 0.836)	0.83 (0.825, 0.836)	0.849 (0.845, 0.853)	0.795 (0.791, 0.8)	0.823 (0.819, 0.827)	0.833 (0.827, 0.839)
MEH-AlzEye OCT	0.799 (0.796, 0.802)	0.783 (0.778, 0.788)	0.773 (0.769, 0.777)	0.756 (0.753, 0.759)	0.789 (0.784, 0.794)	0.783 (0.779, 0.788)	0.766 (0.76, 0.772)	0.746 (0.744, 0.748)
Diabetic retinopathy
MESSIDOR-2	0.884 (0.88, 0.887)	0.816 (0.814, 0.818)	0.823 (0.809, 0.837)	0.859 (0.854, 0.864)	0.669 (0.656, 0.683)	0.456 (0.451, 0.46)	0.48 (0.445, 0.516)	0.601 (0.591, 0.612)
IDRID	0.822 (0.815, 0.829)	0.703 (0.695, 0.71)	0.76 (0.746, 0.773)	0.778 (0.77, 0.786)	0.496 (0.481, 0.511)	0.402 (0.395, 0.409)	0.449 (0.423, 0.475)	0.499 (0.48, 0.519)
Kaggle APTOS-2019	0.943 (0.941, 0.944)	0.899 (0.898, 0.9)	0.894 (0.891, 0.896)	0.918 (0.916, 0.919)	0.726 (0.721, 0.73)	0.636 (0.633, 0.639)	0.679 (0.666, 0.692)	0.704 (0.694, 0.715)
Glaucoma
PAPILA	0.855 (0.842, 0.868)	0.705 (0.685, 0.725)	0.727 (0.709, 0.745)	0.819 (0.807, 0.83)	0.748 (0.706, 0.791)	0.507 (0.475, 0.539)	0.521 (0.488, 0.554)	0.66 (0.641, 0.679)
Glaucoma Fundus	0.943 (0.941, 0.945)	0.895 (0.892, 0.897)	0.885 (0.881, 0.889)	0.919 (0.917, 0.922)	0.863 (0.86, 0.867)	0.809 (0.807, 0.81)	0.792 (0.784, 0.799)	0.813 (0.809, 0.817)
Multi-class disease
JSIEC	0.99 (0.989, 0.991)	0.929 (0.927, 0.931)	0.949 (0.948, 0.95)	0.975 (0.974, 0.977)	0.884 (0.878, 0.889)	0.605 (0.592, 0.619)	0.816 (0.808, 0.825)	0.89 (0.882, 0.897)
Retina	0.847 (0.841, 0.853)	0.703 (0.673, 0.733)	0.699 (0.69, 0.708)	0.831 (0.824, 0.838)	0.697 (0.691, 0.703)	0.505 (0.483, 0.527)	0.497 (0.478, 0.517)	0.647 (0.638, 0.657)
OCTID	0.998 (0.998, 0.999)	0.964 (0.963, 0.966)	0.961 (0.958, 0.963)	0.965 (0.964, 0.966)	0.993 (0.989, 0.998)	0.956 (0.951, 0.96)	0.942 (0.93, 0.954)	0.962 (0.96, 0.965)
*Parentheses include values of 95% confidence interval. For prediction of ischaemic stroke, myocardial infarction, heart failure and Parkinson’s disease, performance on MEH-AlzEye indicates internal evaluation while performance on UK Biobank for external evaluation. MAE is used in RETFound in default.

## Sheet: Supplementary Table 4
Metric	AUROC					AUPR
Comparison groups	MAE	DINO	MoCo-v3	SimCLR	SwAV	MAE	DINO	MoCo-v3	SimCLR	SwAV
3-year incidence prediction of ischaemic stroke
MEH-AlzEye CFP	0.754 (0.752, 0.756)*	0.728 (0.725, 0.731)	0.695 (0.682, 0.708)	0.674 (0.673, 0.674)	0.682 (0.663, 0.701)	0.744 (0.74, 0.749)	0.726 (0.722, 0.73)	0.689 (0.675, 0.703)	0.649 (0.644, 0.655)	0.658 (0.638, 0.677)
UK Biobank CFP	0.594 (0.58, 0.608)	0.625 (0.616, 0.634)	0.557 (0.539, 0.575)	0.542 (0.524, 0.561)	0.549 (0.538, 0.56)	0.587 (0.575, 0.601)	0.629 (0.619, 0.639)	0.56 (0.542, 0.577)	0.535 (0.515, 0.555)	0.533 (0.519, 0.546)
MEH-AlzEye OCT	0.746 (0.742, 0.749)	0.725 (0.711, 0.739)	0.712 (0.665, 0.759)	0.667 (0.639, 0.693)	0.601 (0.583, 0.618)	0.736 (0.731, 0.741)	0.715 (0.701, 0.729)	0.702 (0.649, 0.754)	0.648 (0.629, 0.667)	0.578 (0.56, 0.594)
UK Biobank OCT	0.559 (0.541, 0.577)	0.59 (0.561, 0.618)	0.549 (0.525, 0.572)	0.492 (0.481, 0.504)	0.501 (0.479, 0.521)	0.547 (0.529, 0.566)	0.586 (0.556, 0.617)	0.556 (0.535, 0.577)	0.496 (0.488, 0.504)	0.502 (0.482, 0.523)
3-year incidence prediction of myocardial infarction
MEH-AlzEye CFP	0.737 (0.731, 0.743)	0.731 (0.727, 0.734)	0.661 (0.645, 0.675)	0.644 (0.639, 0.649)	0.65 (0.636, 0.664)	0.726 (0.72, 0.733)	0.722 (0.719, 0.725)	0.653 (0.637, 0.669)	0.612 (0.599, 0.624)	0.625 (0.614, 0.637)
UK Biobank CFP	0.579 (0.566, 0.593)	0.611 (0.605, 0.616)	0.568 (0.543, 0.594)	0.563 (0.545, 0.58)	0.513 (0.501, 0.526)	0.563 (0.551, 0.575)	0.609 (0.604, 0.614)	0.557 (0.537, 0.577)	0.551 (0.533, 0.568)	0.513 (0.499, 0.527)
MEH-AlzEye OCT	0.731 (0.725, 0.736)	0.708 (0.701, 0.717)	0.7 (0.675, 0.725)	0.658 (0.65, 0.665)	0.598 (0.589, 0.606)	0.726 (0.718, 0.734)	0.693 (0.684, 0.703)	0.687 (0.66, 0.714)	0.644 (0.632, 0.655)	0.573 (0.563, 0.582)
UK Biobank OCT	0.605 (0.59, 0.621)	0.583 (0.578, 0.589)	0.536 (0.494, 0.579)	0.583 (0.557, 0.609)	0.501 (0.489, 0.513)	0.601 (0.59, 0.612)	0.567 (0.562, 0.572)	0.546 (0.507, 0.585)	0.573 (0.552, 0.594)	0.501 (0.492, 0.51)
3-year incidence prediction of heart failure
MEH-AlzEye CFP	0.794 (0.792, 0.797)	0.785 (0.783, 0.786)	0.745 (0.738, 0.751)	0.714 (0.699, 0.729)	0.72 (0.703, 0.736)	0.784 (0.779, 0.789)	0.773 (0.771, 0.775)	0.731 (0.724, 0.738)	0.692 (0.681, 0.703)	0.691 (0.667, 0.715)
UK Biobank CFP	0.676 (0.67, 0.682)	0.656 (0.648, 0.663)	0.634 (0.621, 0.648)	0.606 (0.582, 0.63)	0.528 (0.501, 0.555)	0.655 (0.647, 0.663)	0.65 (0.644, 0.657)	0.629 (0.614, 0.644)	0.587 (0.569, 0.605)	0.528 (0.509, 0.546)
MEH-AlzEye OCT	0.809 (0.807, 0.81)	0.793 (0.791, 0.795)	0.8 (0.796, 0.803)	0.743 (0.731, 0.755)	0.655 (0.642, 0.667)	0.801 (0.798, 0.804)	0.782 (0.781, 0.783)	0.791 (0.787, 0.795)	0.724 (0.706, 0.742)	0.624 (0.611, 0.637)
UK Biobank OCT	0.682 (0.678, 0.685)	0.686 (0.678, 0.695)	0.672 (0.654, 0.69)	0.601 (0.569, 0.631)	0.509 (0.493, 0.525)	0.684 (0.68, 0.688)	0.677 (0.667, 0.686)	0.661 (0.638, 0.684)	0.588 (0.557, 0.618)	0.508 (0.494, 0.522)
3-year incidence prediction of Parkinson’s disease
MEH-AlzEye CFP	0.669 (0.65, 0.688)	0.636 (0.609, 0.663)	0.638 (0.624, 0.651)	0.631 (0.587, 0.674)	0.59 (0.564, 0.615)	0.662 (0.641, 0.683)	0.657 (0.629, 0.685)	0.644 (0.632, 0.656)	0.626 (0.584, 0.667)	0.565 (0.537, 0.593)
UK Biobank CFP	0.57 (0.554, 0.586)	0.534 (0.476, 0.593)	0.499 (0.465, 0.534)	0.523 (0.483, 0.562)	0.481 (0.389, 0.572)	0.598 (0.561, 0.637)	0.585 (0.539, 0.631)	0.549 (0.512, 0.585)	0.563 (0.546, 0.58)	0.507 (0.441, 0.573)
MEH-AlzEye OCT	0.758 (0.738, 0.777)	0.661 (0.633, 0.688)	0.686 (0.639, 0.733)	0.609 (0.55, 0.667)	0.499 (0.462, 0.536)	0.765 (0.742, 0.789)	0.652 (0.63, 0.673)	0.698 (0.654, 0.743)	0.585 (0.54, 0.629)	0.507 (0.473, 0.541)
UK Biobank OCT	0.551 (0.534, 0.567)	0.447 (0.398, 0.495)	0.585 (0.548, 0.623)	0.498 (0.493, 0.503)	0.441 (0.398, 0.484)	0.531 (0.513, 0.547)	0.488 (0.452, 0.524)	0.613 (0.585, 0.641)	0.5 (0.495, 0.506)	0.47 (0.442, 0.497)
1-year fellow eye converting to wet-AMD
MEH-AlzEye CFP	0.862 (0.86, 0.865)	0.866 (0.864, 0.869)	0.828 (0.819, 0.837)	0.805 (0.789, 0.822)	0.803 (0.789, 0.817)	0.849 (0.845, 0.853)	0.845 (0.844, 0.847)	0.819 (0.808, 0.83)	0.782 (0.767, 0.796)	0.781 (0.768, 0.793)
MEH-AlzEye OCT	0.799 (0.796, 0.802)	0.775 (0.76, 0.789)	0.763 (0.753, 0.774)	0.664 (0.636, 0.691)	0.638 (0.621, 0.654)	0.789 (0.784, 0.794)	0.773 (0.756, 0.789)	0.76 (0.748, 0.772)	0.644 (0.623, 0.665)	0.611 (0.6, 0.621)
Diabetic retinopathy
MESSIDOR-2	0.884 (0.88, 0.887)	0.835 (0.831, 0.838)	0.847 (0.84, 0.853)	0.833 (0.816, 0.849)	0.826 (0.804, 0.849)	0.669 (0.656, 0.683)	0.512 (0.499, 0.525)	0.49 (0.473, 0.507)	0.579 (0.549, 0.61)	0.551 (0.521, 0.581)
IDRID	0.822 (0.815, 0.829)	0.756 (0.742, 0.77)	0.763 (0.751, 0.775)	0.762 (0.748, 0.776)	0.76 (0.739, 0.781)	0.496 (0.481, 0.511)	0.464 (0.444, 0.483)	0.456 (0.44, 0.472)	0.451 (0.425, 0.478)	0.459 (0.437, 0.48)
Kaggle APTOS-2019	0.943 (0.941, 0.944)	0.932 (0.932, 0.932)	0.931 (0.928, 0.934)	0.912 (0.908, 0.916)	0.913 (0.906, 0.921)	0.726 (0.721, 0.73)	0.666 (0.662, 0.671)	0.676 (0.668, 0.683)	0.599 (0.584, 0.614)	0.606 (0.588, 0.624)
Glaucoma
PAPILA	0.855 (0.842, 0.868)	0.788 (0.772, 0.805)	0.797 (0.76, 0.834)	0.805 (0.773, 0.837)	0.791 (0.774, 0.809)	0.748 (0.706, 0.791)	0.635 (0.62, 0.651)	0.627 (0.568, 0.687)	0.637 (0.591, 0.683)	0.617 (0.589, 0.644)
Glaucoma Fundus	0.943 (0.941, 0.945)	0.918 (0.915, 0.921)	0.915 (0.911, 0.918)	0.897 (0.884, 0.911)	0.919 (0.908, 0.931)	0.863 (0.86, 0.867)	0.802 (0.795, 0.809)	0.839 (0.833, 0.845)	0.765 (0.737, 0.793)	0.798 (0.768, 0.827)
Multi-class disease
JSIEC	0.99 (0.989, 0.991)	0.958 (0.955, 0.961)	0.954 (0.951, 0.957)	0.956 (0.955, 0.958)	0.951 (0.947, 0.954)	0.884 (0.878, 0.889)	0.652 (0.633, 0.671)	0.755 (0.742, 0.769)	0.822 (0.812, 0.833)	0.758 (0.743, 0.773)
Retina	0.847 (0.841, 0.853)	0.787 (0.778, 0.796)	0.787 (0.767, 0.806)	0.817 (0.81, 0.825)	0.775 (0.764, 0.785)	0.697 (0.691, 0.703)	0.608 (0.591, 0.624)	0.635 (0.604, 0.666)	0.633 (0.618, 0.647)	0.581 (0.56, 0.602)
OCTID	0.998 (0.998, 0.999)	0.961 (0.959, 0.962)	0.936 (0.934, 0.937)	0.96 (0.955, 0.965)	0.948 (0.94, 0.956)	0.993 (0.989, 0.998)	0.937 (0.932, 0.942)	0.837 (0.833, 0.841)	0.927 (0.914, 0.94)	0.906 (0.874, 0.938)
*Parentheses include values of 95% confidence interval. For prediction of ischaemic stroke, myocardial infarction, heart failure and Parkinson’s disease, performance on MEH-AlzEye indicates internal evaluation while performance on UK Biobank for external evaluation. MAE is used in RETFound in default.
